# Supplementary material for: A sodium calcium arsenate, NaCa(AsO4)
Source: Acta Crystallogr Sect E Struct Rep Online. 2011 Nov 2;67(Pt 12):i69. doi: 10.1107/S160053681104428X (PMC3238576; doi:10.1107/S160053681104428X)
Supplement: Supplementary file 1 [file e-67-00i69-sup1.cif]

##############################################################################
#                                                                            #
# This CIF contains the data in a paper accepted for publication in          #
# Acta Crystallographica Section E. It conforms to the requirements of       #
# Notes for Authors for Acta Crystallographica Section E, and has been       #
# peer reviewed under the auspices of the IUCr Commission on Journals.       #
#                                                                            #
# Full details of the Crystallographic Information File format               #
# are given in the paper "The Crystallographic Information File (CIF):       #
# a New Standard Archive File for Crystallography" by S. R. Hall, F. H.      #
# Allen and I. D. Brown [Acta Cryst. (1991), A47, 655-685].                  #
#                                                                            #
# The current version of the core CIF dictionary is obtainable from          #
# ftp://ftp.iucr.org/pub/cif_core.dic.                                       #
#                                                                            #
# Software is freely available for graphical display of the structure(s)     #
# in this CIF. For information consult the CIF software page                 #
# http://www.iucr.org/resources/cif/software.                                #
#                                                                            #
# This file may be used for bona fide research purposes within the           #
# scientific community so long as proper attribution is given to the journal # 
# article from which it was obtained.                                        #
#                                                                            #
##############################################################################
data_global
_audit_creation_method     'from SHELXL-97'
_journal_date_recd_electronic     2011-10-07
_journal_date_accepted     2011-10-24
_journal_name_full     'Acta Crystallographica, Section E'
_journal_year     2011
_journal_volume     67
_journal_issue     12
_journal_page_first     i69
_journal_page_last     i69
_journal_paper_category     QI
_journal_coeditor_code     BR2179
_publ_contact_author_name     'Yuanming Pan'
_publ_contact_author_address
;
Department of Geological Sciences,
University of Saskatchewan,
Saskatoon, SK S7N 5E2,
Canada
;
_publ_contact_author_email     'yuanming.pan@usask.ca'
_publ_contact_author_fax     ?
_publ_contact_author_phone     ?
_publ_section_title
;
A sodium calcium arsenate, NaCa(AsO~4~)
;
loop_
    _publ_author_name
    _publ_author_footnote
    _publ_author_address
    'Lin, Jinru' .
;
Department of Geological Sciences,
University of Saskatchewan,
Saskatoon, SK
Canada S7N 5E2
;
    'Sun, Wei' .
;
Department of Materials Science and Engineering,
College of Materials,
Xiamen University,
Xiamen 361005, Fujian Province,
People's Republic of China
;
    'Mi, Jin-Xiao' .
;
Department of Materials Science and Engineering,
College of Materials,
Xiamen University,
Xiamen 361005, Fujian Province,
People's Republic of China
;
    'Pan, Yuanming' .
;
Department of Geological Sciences,
University of Saskatchewan,
Saskatoon, SK
Canada S7N 5E2
;
data_I
_audit_creation_method     SHELXL-97
_chemical_name_systematic
;
sodium calcium arsenate
;
_chemical_name_common     ?
_chemical_formula_moiety     'As Ca Na O4'
_chemical_formula_sum     'As Ca Na O4'
_chemical_formula_iupac     'Na Ca (As O4)'
_chemical_formula_weight     201.99
_chemical_melting_point     ?
_symmetry_cell_setting     orthorhombic
_symmetry_space_group_name_H-M     'P n m a'
_symmetry_space_group_name_Hall     '-P 2ac 2n'
loop_
    _symmetry_equiv_pos_as_xyz
    'x, y, z'
    '-x+1/2, -y, z+1/2'
    '-x, y+1/2, -z'
    'x+1/2, -y+1/2, -z+1/2'
    '-x, -y, -z'
    'x-1/2, y, -z-1/2'
    'x, -y-1/2, z'
    '-x-1/2, y-1/2, z-1/2'
_cell_length_a     11.486(2)
_cell_length_b     6.6615(14)
_cell_length_c     5.2406(11)
_cell_angle_alpha     90.00
_cell_angle_beta     90.00
_cell_angle_gamma     90.00
_cell_volume     400.97(15)
_cell_formula_units_Z     4
_cell_measurement_reflns_used     2163
_cell_measurement_theta_min     3.55
_cell_measurement_theta_max     28.17
_cell_measurement_temperature     173(2)
_exptl_crystal_description     prism
_exptl_crystal_colour     colorless
_exptl_crystal_size_max     0.18
_exptl_crystal_size_mid     0.12
_exptl_crystal_size_min     0.10
_exptl_crystal_density_diffrn     3.346
_exptl_crystal_density_meas     ?
_exptl_crystal_density_method     'not measured'
_exptl_crystal_F_000     384
_exptl_absorpt_coefficient_mu     9.732
_exptl_absorpt_correction_type     multi-scan
_exptl_absorpt_process_details     '(SADABS; Bruker, 2001)'
_exptl_absorpt_correction_T_min     0.2733
_exptl_absorpt_correction_T_max     0.4428
_exptl_special_details
;
;
_diffrn_ambient_temperature     173(2)
_diffrn_radiation_type     MoK\a
_diffrn_radiation_wavelength     0.71073
_diffrn_radiation_source     'fine-focus sealed tube'
_diffrn_radiation_monochromator     graphite
_diffrn_measurement_device_type     'Bruker SMART CCD area-detector'
_diffrn_measurement_method     '1200 images,\D\w=1\%, Exp time: 15 s.'
_diffrn_detector_area_resol_mean     ?
_diffrn_reflns_number     2163
_diffrn_reflns_av_R_equivalents     0.0352
_diffrn_reflns_av_sigmaI/netI     0.0282
_diffrn_reflns_theta_min     3.55
_diffrn_reflns_theta_max     28.17
_diffrn_reflns_theta_full     28.17
_diffrn_measured_fraction_theta_max     1.000
_diffrn_measured_fraction_theta_full     1.000
_diffrn_reflns_limit_h_min     -15
_diffrn_reflns_limit_h_max     14
_diffrn_reflns_limit_k_min     -5
_diffrn_reflns_limit_k_max     8
_diffrn_reflns_limit_l_min     -6
_diffrn_reflns_limit_l_max     6
_diffrn_standards_number     0
_diffrn_standards_interval_count     .
_diffrn_standards_interval_time     .
_diffrn_standards_decay_%     .
_refine_special_details
;
Refinement of <i>F</i>^2^ against ALL reflections. The weighted <i>R</i>-factor
<i>wR</i> and goodness of fit <i>S</i> are based on <i>F</i>^2^, conventional
<i>R</i>-factors <i>R</i> are based on <i>F</i>, with <i>F</i> set to zero for
negative <i>F</i>^2^. The threshold expression of <i>F</i>^2^ >
\s(<i>F</i>^2^) is used only for calculating <i>R</i>-factors(gt) <i>etc</i>.
and is not relevant to the choice of reflections for refinement.
<i>R</i>-factors based on <i>F</i>^2^ are statistically about twice as large
as those based on <i>F</i>, and <i>R</i>- factors based on ALL data will be
even larger.
;
_reflns_number_total     505
_reflns_number_gt     498
_reflns_threshold_expression     I>2\s(I)
_refine_ls_structure_factor_coef     Fsqd
_refine_ls_matrix_type     full
_refine_ls_R_factor_all     0.0212
_refine_ls_R_factor_gt     0.0209
_refine_ls_wR_factor_gt     0.0670
_refine_ls_wR_factor_ref     0.0674
_refine_ls_goodness_of_fit_ref     1.031
_refine_ls_restrained_S_all     1.031
_refine_ls_number_reflns     505
_refine_ls_number_parameters     42
_refine_ls_number_restraints     0
_refine_ls_hydrogen_treatment     .
_refine_ls_weighting_scheme     calc
_refine_ls_weighting_details
         'calc w=1/[\s^2^(Fo^2^)+(0.0474P)^2^+0.5926P] where P=(Fo^2^+2Fc^2^)/3'
_atom_sites_solution_hydrogens     .
_atom_sites_solution_primary     direct
_atom_sites_solution_secondary     difmap
_refine_ls_shift/su_max     0.001
_refine_ls_shift/su_mean     0.000
_refine_diff_density_max     0.827
_refine_diff_density_min     -0.743
_refine_ls_extinction_method     'SHELXL97 (Sheldrick, 2008)'
_refine_ls_extinction_coef     0.017(2)
_refine_ls_extinction_expression
                                  'Fc^*^=kFc[1+0.001xFc^2^\l^3^/sin(2\q)]^-1/4^'
loop_
    _atom_type_symbol
    _atom_type_description
    _atom_type_scat_dispersion_real
    _atom_type_scat_dispersion_imag
    _atom_type_scat_source
    'O' 'O' 0.0106 0.0060
                         'International Tables Vol C Tables 4.2.6.8 and 6.1.1.4'
    'Ca' 'Ca' 0.2262 0.3064
                         'International Tables Vol C Tables 4.2.6.8 and 6.1.1.4'
    'As' 'As' 0.0499 2.0058
                         'International Tables Vol C Tables 4.2.6.8 and 6.1.1.4'
    'Na' 'Na' 0.0362 0.0249
                         'International Tables Vol C Tables 4.2.6.8 and 6.1.1.4'
_computing_data_collection     'SMART (Bruker, 2001)'
_computing_cell_refinement     'SAINT (Bruker, 2001)'
_computing_data_reduction     'SAINT (Bruker, 2001)'
_computing_structure_solution     'SHELXS97 (Sheldrick, 2008)'
_computing_structure_refinement     'SHELXL97 (Sheldrick, 2008)'
_computing_molecular_graphics
                           'DIAMOND (Brandenburg, 2011) and ATOMS (Dowty, 2004)'
_computing_publication_material     'SHELXL97 (Sheldrick, 2008)'
loop_
    _atom_site_type_symbol
    _atom_site_label
    _atom_site_fract_x
    _atom_site_fract_y
    _atom_site_fract_z
    _atom_site_U_iso_or_equiv
    _atom_site_adp_type
    _atom_site_calc_flag
    _atom_site_refinement_flags
    _atom_site_occupancy
    _atom_site_symmetry_multiplicity
    _atom_site_disorder_assembly
    _atom_site_disorder_group
    As As1 0.59797(3) 0.2500 0.56866(7) 0.0046(2) Uani d S 1 2 . .
    Na Na1 0.5000 0.5000 0.0000 0.0088(3) Uani d S 1 2 . .
    Ca Ca1 0.28059(6) 0.2500 0.49344(14) 0.0053(2) Uani d S 1 2 . .
    O O1 0.4611(2) 0.2500 0.6849(5) 0.0075(5) Uani d S 1 2 . .
    O O2 0.6038(2) 0.2500 0.2482(6) 0.0068(6) Uani d S 1 2 . .
    O O3 0.66769(14) 0.0513(3) 0.7038(3) 0.0068(4) Uani d . 1 4 . .
loop_
    _atom_site_aniso_label
    _atom_site_aniso_U_11
    _atom_site_aniso_U_22
    _atom_site_aniso_U_33
    _atom_site_aniso_U_12
    _atom_site_aniso_U_13
    _atom_site_aniso_U_23
    As1 0.0014(3) 0.0050(3) 0.0073(3) 0.000 0.00013(11) 0.000
    Na1 0.0076(7) 0.0087(7) 0.0101(7) 0.0027(6) -0.0003(6) -0.0014(6)
    Ca1 0.0017(4) 0.0051(4) 0.0091(4) 0.000 -0.0002(2) 0.000
    O1 0.0017(10) 0.0096(12) 0.0111(12) 0.000 0.0023(9) 0.000
    O2 0.0042(12) 0.0100(13) 0.0062(13) 0.000 0.0012(8) 0.000
    O3 0.0056(8) 0.0048(8) 0.0099(8) 0.0014(6) -0.0024(7) 0.0000(7)
_geom_special_details
;
All e.s.d.'s (except the e.s.d. in the dihedral angle between two l.s. planes)
are estimated using the full covariance matrix. The cell e.s.d.'s are taken
into account individually in the estimation of e.s.d.'s in distances, angles
and torsion angles; correlations between e.s.d.'s in cell parameters are only
used when they are defined by crystal symmetry. An approximate (isotropic)
treatment of cell e.s.d.'s is used for estimating e.s.d.'s involving l.s.
planes.
;
loop_
    _geom_bond_atom_site_label_1
    _geom_bond_atom_site_label_2
    _geom_bond_site_symmetry_2
    _geom_bond_distance
    _geom_bond_publ_flag
    As1 O2 . 1.681(3) no
    As1 O1 . 1.686(2) no
    As1 O3 7_565 1.7015(17) no
    As1 O3 . 1.7015(17) no
    Na1 O1 1_554 2.3873(19) no
    Na1 O1 5_666 2.3874(19) no
    Na1 O2 . 2.426(2) no
    Na1 O2 5_665 2.426(2) no
    Na1 O3 7_564 2.4970(18) no
    Na1 O3 3_656 2.4970(18) no
    Ca1 O1 . 2.304(3) no
    Ca1 O3 3_656 2.3346(19) no
    Ca1 O3 5_656 2.3346(19) no
    Ca1 O2 6_556 2.393(3) no
    Ca1 O3 4_456 2.4393(19) no
    Ca1 O3 6_557 2.4393(19) no
loop_
    _geom_angle_atom_site_label_1
    _geom_angle_atom_site_label_2
    _geom_angle_atom_site_label_3
    _geom_angle_site_symmetry_1
    _geom_angle_site_symmetry_3
    _geom_angle
    _geom_angle_publ_flag
    O2 As1 O1 . . 113.48(12) no
    O2 As1 O3 . 7_565 113.41(8) no
    O1 As1 O3 . 7_565 106.76(8) no
    O2 As1 O3 . . 113.41(8) no
    O1 As1 O3 . . 106.76(8) no
    O3 As1 O3 7_565 . 102.14(12) no
    O1 Na1 O2 1_554 . 89.08(7) no
    O1 Na1 O2 5_666 . 90.92(7) no
    O1 Na1 O2 1_554 5_665 90.92(7) no
    O1 Na1 O2 5_666 5_665 89.08(7) no
    O1 Na1 O3 1_554 7_564 67.60(7) no
    O1 Na1 O3 5_666 7_564 112.40(7) no
    O2 Na1 O3 . 7_564 81.96(8) no
    O2 Na1 O3 5_665 7_564 98.04(8) no
    O1 Na1 O3 1_554 3_656 112.40(7) no
    O1 Na1 O3 5_666 3_656 67.60(7) no
    O2 Na1 O3 . 3_656 98.04(8) no
    O2 Na1 O3 5_665 3_656 81.96(8) no
    O1 Ca1 O3 . 3_656 87.93(6) no
    O1 Ca1 O3 . 5_656 87.93(6) no
    O3 Ca1 O3 3_656 5_656 118.57(10) no
    O1 Ca1 O2 . 6_556 173.87(10) no
    O3 Ca1 O2 3_656 6_556 88.94(6) no
    O3 Ca1 O2 5_656 6_556 88.94(6) no
    O1 Ca1 O3 . 4_456 101.26(7) no
    O3 Ca1 O3 3_656 4_456 87.52(4) no
    O3 Ca1 O3 5_656 4_456 152.85(7) no
    O2 Ca1 O3 6_556 4_456 83.86(7) no
    O1 Ca1 O3 . 6_557 101.26(7) no
    O3 Ca1 O3 3_656 6_557 152.85(7) no
    O3 Ca1 O3 5_656 6_557 87.52(4) no
    O2 Ca1 O3 6_556 6_557 83.86(7) no
    O3 Ca1 O3 4_456 6_557 65.72(8) no
