# Supplementary material for: A sodium calcium arsenate, NaCa(AsO4)
Source: Acta Crystallogr Sect E Struct Rep Online. 2011 Nov 2;67(Pt 12):i69. doi: 10.1107/S160053681104428X (PMC3238576; doi:10.1107/S160053681104428X)
Supplement: Supplementary file 2 [file e-67-00i69-Isup2.hkl]

# 
# h,k,l, Fc-squared, Fo-squared, sigma(Fo-squared) and status flag 
# 
data_I
_shelx_title ' mi in Pnma' 
_shelx_refln_list_code          4 
_shelx_F_calc_maximum      199.53 
_exptl_crystal_F_000       384.00 
_reflns_d_resolution_high  0.7527 
 
loop_ 
 _symmetry_equiv_pos_as_xyz 
 'x, y, z' 
 '-x+1/2, -y, z+1/2' 
 '-x, y+1/2, -z' 
 'x+1/2, -y+1/2, -z+1/2' 
 '-x, -y, -z' 
 'x-1/2, y, -z-1/2' 
 'x, -y-1/2, z' 
 '-x-1/2, y-1/2, z-1/2' 
 
_cell_length_a    11.4857 
_cell_length_b     6.6615 
_cell_length_c     5.2406 
_cell_angle_alpha  90.000 
_cell_angle_beta   90.000 
_cell_angle_gamma  90.000 
 
_shelx_F_squared_multiplier     1.000 
 
loop_ 
 _refln_index_h 
 _refln_index_k 
 _refln_index_l 
 _refln_F_squared_calc 
 _refln_F_squared_meas 
 _refln_F_squared_sigma 
 _refln_observed_status 
   2   0   0      334.47      310.45      9.87 o 
   4   0   0     1387.30     1564.34     43.99 o 
   6   0   0     2383.22     2524.70     69.93 o 
   8   0   0      850.69      965.68     29.86 o 
  10   0   0     9355.48     9831.29    325.80 o 
  12   0   0      844.05      850.60     49.50 o 
   2   1   0    13477.14    13414.61    301.95 o 
   4   1   0     7631.17     7695.24    183.21 o 
   6   1   0    15497.40    15921.75    356.97 o 
   8   1   0     3237.18     3419.75     72.66 o 
  10   1   0     2830.78     3130.94     93.22 o 
  12   1   0     7529.61     7823.92    234.17 o 
  14   1   0     1185.98     1189.34     68.12 o 
   0   2   0    22520.04    21266.17    676.53 o 
   2   2   0       54.81       46.86      1.99 o 
   4   2   0     3584.94     3622.37     83.61 o 
   6   2   0    24374.53    24048.63    727.99 o 
   8   2   0       74.74       80.89      6.28 o 
  10   2   0     5434.61     5662.64    168.68 o 
  12   2   0      683.43      753.71     28.25 o 
  14   2   0      864.83      840.79     54.03 o 
   2   3   0     2957.92     2948.50     70.73 o 
   4   3   0    12101.61    12563.93    325.09 o 
   6   3   0    11200.80    10685.55    346.66 o 
   8   3   0     4903.40     4951.91    118.39 o 
  10   3   0      874.97      892.87     48.21 o 
  12   3   0     6325.14     6572.44    225.42 o 
  14   3   0      464.39      438.06     28.92 o 
   0   4   0    39810.99    39691.71   1361.72 o 
   2   4   0      630.67      687.30     17.55 o 
   4   4   0      369.20      336.62     10.90 o 
   6   4   0     3706.24     3572.86    121.63 o 
   8   4   0      948.57      854.13     57.04 o 
  10   4   0     7176.24     7312.54    484.20 o 
  12   4   0      189.91      175.65     14.12 o 
   2   5   0     6994.62     7045.38    187.44 o 
   4   5   0     2349.35     2518.24     86.63 o 
   6   5   0     6765.58     6686.97    221.58 o 
   8   5   0     1016.89      924.33     48.56 o 
  10   5   0     2573.42     2457.59     91.45 o 
   0   6   0    12025.80    12530.57    402.10 o 
   2   6   0      341.43      345.78     13.25 o 
   4   6   0     2304.31     2357.09     82.52 o 
   6   6   0     5879.65     5803.21    194.79 o 
   8   6   0        5.27        4.75      3.82 o 
  10   6   0     2439.22     2239.63     86.10 o 
   2   7   0     1406.80     1498.92     54.97 o 
   4   7   0     4048.49     4314.46    146.17 o 
   6   7   0     4003.43     4040.38    140.03 o 
   8   7   0     1666.06     1545.93     70.53 o 
   2   8   0      243.56      232.51     22.08 o 
   4   8   0       55.12       71.40      8.71 o 
   1   0   1     6902.73     6793.33    196.39 o 
   2   0   1     2891.86     3019.11     62.21 o 
   3   0   1    10585.89    11247.89    228.16 o 
   4   0   1     1590.22     2092.51     40.31 o 
   5   0   1     4511.03     4660.79     88.27 o 
   6   0   1      449.95      463.84     11.70 o 
   7   0   1     9474.04     9632.29    181.10 o 
   8   0   1      224.58      221.12      7.74 o 
   9   0   1     3659.54     4034.25     78.46 o 
  10   0   1      761.31      776.69     22.68 o 
  11   0   1      119.66      115.31      7.36 o 
  12   0   1      201.90      191.77     12.73 o 
  13   0   1       12.81        9.12      3.78 o 
  14   0   1      723.91      644.18     40.99 o 
  15   0   1     4510.45     4260.04    209.46 o 
   0   1   1     3696.37     3918.43     88.98 o 
   1   1   1       13.00       35.26      2.19 o 
   2   1   1      579.44      583.76     12.21 o 
   3   1   1    18964.44    17780.49    362.37 o 
   4   1   1      142.23      111.34      2.68 o 
   5   1   1     1153.33     1291.95     19.23 o 
   6   1   1       76.93       68.74      2.20 o 
   7   1   1     4275.58     4593.50     62.18 o 
   8   1   1       56.66       53.40      2.72 o 
   9   1   1     1977.61     1997.64     35.22 o 
  10   1   1      108.71      104.96      4.32 o 
  11   1   1       85.44       87.94      4.77 o 
  12   1   1       92.33       93.47      5.47 o 
  13   1   1     6005.38     5900.00    140.18 o 
  14   1   1      363.56      344.74     15.62 o 
   1   2   1    16201.00    16055.88    255.06 o 
   2   2   1      345.42      534.27      9.71 o 
   3   2   1       68.80       59.57      3.05 o 
   4   2   1      637.22      644.61     14.26 o 
   5   2   1      357.86      338.88      8.02 o 
   6   2   1      464.37      445.14     10.78 o 
   7   2   1     2598.94     2660.34     45.39 o 
   8   2   1     2354.99     2350.54     43.78 o 
   9   2   1    11070.58    11520.21    217.11 o 
  10   2   1        4.90        7.30      2.14 o 
  11   2   1     1129.10     1180.14     32.84 o 
  12   2   1      145.98      149.06      7.12 o 
  13   2   1      287.94      270.11     11.46 o 
  14   2   1       70.73       89.84      7.65 o 
   0   3   1       51.65       38.99      2.80 o 
   1   3   1      112.68      140.86      3.73 o 
   2   3   1     1566.73     1738.57     29.03 o 
   3   3   1    13502.12    13909.22    227.75 o 
   4   3   1       16.09       22.11      2.23 o 
   5   3   1      415.10      408.28     11.21 o 
   6   3   1     1458.99     1428.04     29.85 o 
   7   3   1     4402.35     4377.52     84.45 o 
   8   3   1       49.61       53.26      3.80 o 
   9   3   1     1633.20     1590.99     34.58 o 
  10   3   1      335.82      329.97     10.77 o 
  11   3   1      129.59      133.21      6.40 o 
  12   3   1       41.27       49.36      4.88 o 
  13   3   1     4573.32     4717.63    140.07 o 
  14   3   1      102.58      101.26     13.63 o 
   1   4   1     2892.73     3103.36     50.92 o 
   2   4   1      456.78      448.10     15.14 o 
   3   4   1     4222.47     4371.51     82.15 o 
   4   4   1        7.11       10.64      1.60 o 
   5   4   1     3247.61     3197.19     67.80 o 
   6   4   1      307.21      283.07     15.62 o 
   7   4   1     5949.36     5879.46    138.88 o 
   8   4   1      616.97      573.93     17.46 o 
   9   4   1     3180.73     3022.82     62.93 o 
  10   4   1      142.63      130.39      6.56 o 
  11   4   1       70.60       84.02      8.27 o 
  12   4   1      131.93      136.48      8.09 o 
  13   4   1        5.78       19.37     17.03 o 
   0   5   1     2676.45     2744.35     64.64 o 
   1   5   1       63.42       60.26      5.11 o 
   2   5   1       42.71       47.77      2.67 o 
   3   5   1     8500.41     8788.08    163.90 o 
   4   5   1      421.20      400.03     10.28 o 
   5   5   1      542.04      505.03     14.40 o 
   6   5   1        8.99       13.03      3.14 o 
   7   5   1     2016.64     1878.49     69.45 o 
   8   5   1       88.40       83.19      6.74 o 
   9   5   1     1112.06     1033.03     31.34 o 
  10   5   1       34.07       39.26      5.67 o 
  11   5   1       30.21       32.18      5.21 o 
   1   6   1     5791.04     6159.80    115.93 o 
   2   6   1      399.89      406.96     10.51 o 
   3   6   1      299.34      298.07      9.74 o 
   4   6   1        3.46        8.71      2.06 o 
   5   6   1      235.09      243.32     10.65 o 
   6   6   1      172.57      157.11      8.61 o 
   7   6   1     1302.00     1221.64     35.36 o 
   8   6   1      399.02      375.41     15.67 o 
   9   6   1     4888.95     4536.95    112.29 o 
  10   6   1      116.07      124.63     16.88 o 
   0   7   1      127.24      125.10      8.55 o 
   1   7   1       11.50       13.61      2.99 o 
   2   7   1      352.37      364.71     11.55 o 
   3   7   1     5055.45     5432.56    128.31 o 
   4   7   1       22.28       28.91      4.64 o 
   5   7   1      169.30      180.80      9.31 o 
   6   7   1      540.80      537.08     19.37 o 
   7   7   1     1782.13     1738.95     48.44 o 
   8   7   1       20.09       18.30      9.57 o 
   1   8   1     1049.55     1099.38     42.86 o 
   2   8   1       14.16       32.90      9.25 o 
   3   8   1      979.18     1012.82     41.36 o 
   4   8   1      196.15      209.00     10.31 o 
   5   8   1     1063.93     1149.67     49.66 o 
   0   0   2     6855.36     6068.41    268.14 o 
   1   0   2     4572.47     4682.99    146.60 o 
   2   0   2        4.82        2.18      1.25 o 
   3   0   2     3396.55     3328.37     78.59 o 
   4   0   2     1641.23     1870.36     39.77 o 
   5   0   2      382.71      414.70     10.64 o 
   6   0   2     3108.11     3250.25     68.64 o 
   7   0   2     3015.94     2965.70     63.36 o 
   8   0   2     1512.65     1512.58     61.27 o 
   9   0   2     2042.86     1981.11     59.30 o 
  10   0   2     5481.51     5715.07    157.41 o 
  11   0   2      218.90      216.85     11.75 o 
  12   0   2       10.61       19.58      4.19 o 
  13   0   2     2239.17     2155.99     80.63 o 
  14   0   2      761.21      713.82     33.09 o 
   1   1   2     6569.35     6535.09    111.53 o 
   2   1   2      340.70      267.68      5.43 o 
   3   1   2      197.20      177.42      4.01 o 
   4   1   2     6541.28     6825.25    109.93 o 
   5   1   2     4118.46     4162.75     67.76 o 
   7   1   2      420.57      410.00     12.19 o 
   8   1   2       15.07       23.67      2.47 o 
   9   1   2      886.77      882.44     21.14 o 
  10   1   2      933.95      935.81     22.41 o 
  11   1   2     1680.50     1685.87     40.02 o 
  12   1   2     2466.84     2477.06     63.23 o 
  13   1   2      144.54      132.71      7.56 o 
  14   1   2       52.82       60.43      8.32 o 
   0   2   2     6067.43     5873.46    133.55 o 
   1   2   2      828.74      757.62     12.70 o 
   2   2   2     6798.70     6955.33    119.37 o 
   3   2   2     3169.03     3059.59     54.07 o 
   4   2   2     1653.97     1610.86     52.12 o 
   5   2   2       46.82       39.68      2.56 o 
   6   2   2     3450.49     3584.22     76.51 o 
   7   2   2     5247.96     5477.49    115.32 o 
   8   2   2      292.86      307.03      9.34 o 
   9   2   2     1685.89     1705.48     33.33 o 
  10   2   2      862.45      881.32     19.45 o 
  11   2   2      693.91      658.68     21.36 o 
  12   2   2        2.16       31.57      5.08 o 
  13   2   2     1160.89     1104.74     32.43 o 
  14   2   2        9.03       17.03      4.59 o 
   1   3   2     3344.75     3296.94     61.31 o 
   2   3   2     2016.43     1930.20     57.40 o 
   3   3   2       25.23       25.78      2.09 o 
   4   3   2     2251.52     2306.77     55.93 o 
   5   3   2     4460.82     4478.96     85.84 o 
   6   3   2     1912.20     1967.45     43.34 o 
   7   3   2      587.45      557.15     17.51 o 
   8   3   2      259.54      246.24      9.39 o 
   9   3   2     1439.08     1397.69     31.09 o 
  10   3   2     1689.16     1705.27     37.23 o 
  11   3   2     1046.00     1067.31     25.72 o 
  12   3   2     2322.01     2384.93     81.53 o 
  13   3   2      194.41      185.00     11.28 o 
   0   4   2     7623.69     7921.04    206.00 o 
   1   4   2     1561.55     1514.94     32.31 o 
   2   4   2       28.90       28.16      2.21 o 
   3   4   2     2343.67     2198.60     94.29 o 
   4   4   2      285.53      276.27      8.05 o 
   5   4   2       22.92       23.54      4.69 o 
   6   4   2     1148.21     1147.73     25.42 o 
   7   4   2     2688.29     2748.12     67.01 o 
   8   4   2      591.55      597.83     17.86 o 
   9   4   2     1332.58     1263.96     40.86 o 
  10   4   2     3360.64     3386.05     69.07 o 
  11   4   2      287.58      272.04     10.17 o 
  12   4   2       70.44       80.43      5.82 o 
   1   5   2     3200.70     3181.45     74.50 o 
   2   5   2       93.24       95.02      4.15 o 
   3   5   2      335.90      291.63      8.43 o 
   4   5   2     4147.64     4134.70     80.06 o 
   5   5   2     1985.95     1933.74     40.02 o 
   6   5   2     1582.00     1568.08     53.68 o 
   7   5   2      163.29      164.17      8.75 o 
   8   5   2       79.28       82.10      6.67 o 
   9   5   2      348.03      348.74     14.56 o 
  10   5   2      378.65      358.07     13.03 o 
  11   5   2     1276.70     1181.88     40.31 o 
   0   6   2     1468.83     1533.87     54.00 o 
   1   6   2     1003.22      971.35     25.55 o 
   2   6   2     1136.59     1133.01     24.75 o 
   3   6   2     1517.70     1533.66     32.49 o 
   4   6   2      295.84      306.02     10.66 o 
   5   6   2       10.50       15.50      2.73 o 
   6   6   2     3046.95     3080.54     69.08 o 
   7   6   2     1681.74     1652.10     69.69 o 
   8   6   2        4.70       15.43      5.16 o 
   9   6   2      919.40      897.23     29.15 o 
   1   7   2     1228.78     1255.68     32.85 o 
   2   7   2      742.14      739.61     21.14 o 
   3   7   2        2.32        6.03      3.18 o 
   4   7   2     1101.86     1135.28     33.07 o 
   5   7   2     1827.75     1874.34     50.74 o 
   6   7   2     1017.86     1004.36     31.12 o 
   7   7   2      247.07      263.33     19.55 o 
   0   8   2     4275.39     4531.24    152.02 o 
   1   8   2      287.56      312.00     13.94 o 
   2   8   2      157.36      160.08      9.34 o 
   3   8   2      913.82      971.77     55.02 o 
   1   0   3      577.88      639.48     22.81 o 
   2   0   3     6674.06     6498.62    204.23 o 
   3   0   3     1824.01     1789.95     49.07 o 
   4   0   3     5237.15     5084.20    116.27 o 
   5   0   3      686.66      651.82     17.24 o 
   6   0   3     1500.79     1490.95     37.77 o 
   7   0   3     4455.18     4552.90    126.30 o 
   8   0   3     7242.48     7086.66    192.63 o 
   9   0   3     2237.59     2148.12    117.66 o 
  10   0   3       77.75       88.01      8.13 o 
  11   0   3      515.41      525.52     22.18 o 
  12   0   3     2746.56     2754.13     82.34 o 
  13   0   3       47.46       58.47      7.11 o 
   0   1   3     6869.87     6792.41    218.37 o 
   1   1   3     1075.82     1118.97     24.60 o 
   2   1   3     1229.49     1228.93     22.78 o 
   3   1   3     4549.25     4522.86     78.63 o 
   4   1   3     5858.56     5673.13    105.36 o 
   5   1   3       23.00       28.49      2.01 o 
   6   1   3     5425.03     5444.66     96.00 o 
   7   1   3       29.51       33.53      2.91 o 
   8   1   3      453.21      438.12     12.33 o 
   9   1   3        1.48        2.14      1.84 o 
  10   1   3     4651.92     4841.55    104.68 o 
  11   1   3        2.85       11.49      5.01 o 
  12   1   3      654.04      668.80     20.15 o 
  13   1   3     1041.00     1007.30     36.07 o 
   1   2   3     2201.53     2101.70     37.76 o 
   2   2   3    10829.65    10055.96    215.15 o 
   3   2   3      900.87      887.46     27.78 o 
   4   2   3     1822.66     1776.21     35.87 o 
   5   2   3     1124.09     1109.85     26.44 o 
   6   2   3     1353.52     1285.48     34.95 o 
   7   2   3      283.07      272.76      7.75 o 
   8   2   3     4049.18     4154.46     75.13 o 
   9   2   3     2715.26     2826.43     57.34 o 
  10   2   3       46.09       58.19      4.92 o 
  11   2   3      156.34      153.31      7.79 o 
  12   2   3     2531.92     2467.44     64.54 o 
   0   3   3     8483.81     7892.60    259.65 o 
   1   3   3       84.67       89.64      3.47 o 
   2   3   3      511.02      520.04     13.39 o 
   3   3   3     3313.09     3248.02     68.78 o 
   4   3   3     5656.82     5382.43    102.55 o 
   5   3   3      422.32      399.20     10.88 o 
   6   3   3     2687.91     2571.32     51.61 o 
   7   3   3       68.80       70.39      4.93 o 
   8   3   3      175.98      171.92      9.85 o 
   9   3   3        7.22       12.25      2.15 o 
  10   3   3     3359.81     3497.32    119.29 o 
  11   3   3      133.51      135.02      8.36 o 
  12   3   3     1078.80     1060.36     65.15 o 
   1   4   3       54.65       58.89      3.81 o 
   2   4   3     5427.07     5155.21     91.83 o 
   3   4   3     1896.28     1883.76     38.42 o 
   4   4   3     2321.19     2252.72     45.58 o 
   5   4   3      163.66      151.50      5.95 o 
   6   4   3      989.82      946.08     22.08 o 
   7   4   3     2530.71     2500.06     68.14 o 
   8   4   3     4218.75     4139.82    105.51 o 
   9   4   3     1141.24     1137.52     29.86 o 
  10   4   3        4.20        4.28      2.08 o 
  11   4   3      244.75      224.58     13.40 o 
   0   5   3     2725.38     2653.55     89.29 o 
   1   5   3      902.79      861.48     22.80 o 
   2   5   3      836.59      815.24     19.96 o 
   3   5   3     2305.43     2198.59     44.51 o 
   4   5   3     2711.44     2576.22     51.88 o 
   5   5   3        2.94        5.14      1.89 o 
   6   5   3     3786.29     3872.41     76.79 o 
   7   5   3      116.37      122.91      6.91 o 
   8   5   3      352.06      351.71     13.31 o 
   9   5   3        1.87        5.04      2.65 o 
  10   5   3     3153.15     3004.24     94.96 o 
   1   6   3      525.82      504.81     15.32 o 
   2   6   3     3325.31     3305.76     78.61 o 
   3   6   3       57.12       69.08      4.99 o 
   4   6   3     1506.83     1505.81     32.76 o 
   5   6   3      210.20      219.10      9.14 o 
   6   6   3      665.42      661.18     26.20 o 
   7   6   3      429.87      410.77     16.48 o 
   8   6   3     2923.67     3072.33    108.38 o 
   0   7   3     3180.82     3272.37    111.16 o 
   1   7   3       81.75       86.75      5.31 o 
   2   7   3      252.13      253.66      9.92 o 
   3   7   3     1405.82     1379.10     36.31 o 
   4   7   3     2253.23     2314.12     67.80 o 
   5   7   3      221.17      229.33     15.81 o 
   6   7   3     1201.84     1253.74     70.81 o 
   0   0   4     4274.86     3945.77    178.58 o 
   1   0   4     1089.82     1066.82     37.40 o 
   2   0   4      348.05      208.70     14.30 o 
   3   0   4     5063.08     4744.47    164.03 o 
   4   0   4     1424.23     1431.81     41.11 o 
   5   0   4      944.11      957.89     29.29 o 
   6   0   4      160.95      145.93     10.12 o 
   7   0   4     4060.56     4166.40    140.92 o 
   8   0   4      206.56      195.84     13.36 o 
   9   0   4     1039.86     1028.66     43.02 o 
  10   0   4      283.52      273.40     17.54 o 
  11   0   4     1462.32     1492.97     59.83 o 
  12   0   4       28.73       52.24     12.33 o 
   1   1   4     1985.78     1915.93     40.99 o 
   2   1   4      105.35      107.95      4.51 o 
   3   1   4      307.55      298.00     10.14 o 
   4   1   4      406.88      368.21     14.29 o 
   5   1   4     5917.80     5876.70    121.40 o 
   6   1   4      845.84      850.55     19.94 o 
   7   1   4      403.91      398.71     13.12 o 
   8   1   4     1073.96     1103.25     28.57 o 
   9   1   4     2041.02     2020.80     65.55 o 
  10   1   4      585.98      590.29     18.75 o 
  11   1   4     2678.65     2796.07     65.00 o 
  12   1   4      300.97      300.76     26.63 o 
   0   2   4       61.13       45.21      9.41 o 
   1   2   4     3769.61     3705.70    100.33 o 
   2   2   4     2279.22     2325.95     55.07 o 
   3   2   4     4464.20     4380.00     83.62 o 
   4   2   4       81.99       79.62      3.92 o 
   5   2   4       18.57       22.02      2.30 o 
   6   2   4      923.87      905.10     23.20 o 
   7   2   4     1449.75     1487.78     36.51 o 
   8   2   4       59.60       58.22      4.31 o 
   9   2   4     1065.51     1060.08     28.26 o 
  10   2   4        0.71        6.96      2.39 o 
  11   2   4      443.09      440.49     15.50 o 
   1   3   4     2556.13     2496.17     59.52 o 
   2   3   4      296.63      291.10     10.00 o 
   3   3   4     1207.90     1156.69     30.02 o 
   4   3   4      632.06      615.60     17.68 o 
   5   3   4     3748.74     3610.29     71.05 o 
   6   3   4      670.90      660.56     19.91 o 
   7   3   4      149.42      145.47      6.93 o 
   8   3   4      665.25      671.10     21.99 o 
   9   3   4      781.12      813.95     20.89 o 
  10   3   4      314.80      317.58     12.25 o 
   0   4   4     2014.87     1975.93     76.48 o 
   1   4   4     1461.17     1401.09     35.07 o 
   2   4   4      218.82      211.06      8.37 o 
   3   4   4     3383.79     3373.91     72.50 o 
   4   4   4     1121.96     1103.73     27.10 o 
   5   4   4      259.81      264.04      8.78 o 
   6   4   4       26.83       35.92      4.11 o 
   7   4   4     2125.50     2073.99     61.72 o 
   8   4   4      166.62      165.56      7.17 o 
   9   4   4      831.55      806.66     21.11 o 
  10   4   4      250.51      215.94     22.73 o 
   1   5   4      997.11      987.69     26.27 o 
   2   5   4       39.78       40.26      3.57 o 
   3   5   4       16.94       18.47      2.52 o 
   4   5   4      146.88      138.49      6.24 o 
   5   5   4     4053.33     3955.99     85.56 o 
   6   5   4      569.30      535.12     16.14 o 
   7   5   4      357.27      360.68     11.73 o 
   8   5   4      917.20      986.72     49.45 o 
   0   6   4      205.79      197.58     11.71 o 
   1   6   4      933.14      882.34     24.49 o 
   2   6   4     1298.56     1276.53     33.56 o 
   3   6   4     2262.05     2228.32     55.26 o 
   4   6   4       53.96       57.92      4.73 o 
   5   6   4      187.72      172.70      7.57 o 
   6   6   4      231.07      226.56     16.27 o 
   7   6   4     1561.28     1818.81    110.62 o 
   1   0   5      530.69      524.21     21.85 o 
   2   0   5     2105.30     2138.90     60.09 o 
   3   0   5      974.00      965.60     30.08 o 
   4   0   5      599.84      589.66     25.82 o 
   5   0   5     2645.67     2764.57     96.29 o 
   6   0   5      130.68      162.97     27.27 o 
   7   0   5      394.79      423.31     22.25 o 
   8   0   5     1380.39     1467.12     57.81 o 
   9   0   5      450.95      467.25     25.23 o 
   0   1   5     1129.56     1093.88     39.67 o 
   1   1   5     2054.02     2052.94     49.22 o 
   2   1   5      280.36      267.64      9.53 o 
   3   1   5      180.00      175.01      8.61 o 
   4   1   5     1398.95     1426.48     37.55 o 
   5   1   5      739.03      730.89     19.50 o 
   6   1   5      992.94     1007.34     29.09 o 
   7   1   5      979.11     1007.08     29.56 o 
   8   1   5       46.79       50.41      5.30 o 
   9   1   5      315.42      335.40     14.30 o 
   1   2   5       59.21       64.76      4.20 o 
   2   2   5     1680.35     1676.86     41.59 o 
   3   2   5      583.36      538.40     16.12 o 
   4   2   5      662.49      675.08     19.45 o 
   5   2   5     3764.63     3887.64    118.27 o 
   6   2   5      104.67      107.56      5.77 o 
   7   2   5       56.95       66.23      5.69 o 
   8   2   5     1520.91     1595.00     43.77 o 
   9   2   5      393.18      433.77     23.08 o 
   0   3   5      884.86      845.24     32.47 o 
   1   3   5     3169.74     3129.74     85.31 o 
   2   3   5      284.11      277.20     10.23 o 
   3   3   5      136.45      132.17      6.51 o 
   4   3   5     1090.06     1085.88     29.45 o 
   5   3   5      166.59      168.82      8.21 o 
   6   3   5      938.94      955.19     28.44 o 
   7   3   5      275.97      277.42     10.11 o 
   8   3   5       47.36       52.27      5.15 o 
   9   3   5      296.28      353.36     30.85 o 
   1   4   5      553.37      528.10     16.01 o 
   2   4   5     1464.09     1432.41     36.79 o 
   3   4   5      269.46      256.06     10.25 o 
   4   4   5      469.40      464.33     18.48 o 
   5   4   5     1648.04     1651.53     45.11 o 
   6   4   5       93.00       98.21      6.48 o 
   7   4   5      436.29      431.10     21.34 o 
   0   5   5      769.31      728.10     29.68 o 
   1   5   5      871.55      856.81     23.96 o 
   2   5   5      171.05      161.12      7.50 o 
   3   5   5       86.73       87.37      5.38 o 
   4   5   5      965.83      951.60     26.86 o 
   5   5   5      809.98      843.10     29.25 o 
   0   0   6       80.99       82.76     10.38 o 
   1   0   6      985.95     1036.61     39.85 o 
   2   0   6      589.15      634.61     27.13 o 
   3   0   6      324.18      331.67     24.69 o 
   4   0   6     4480.62     4686.22    218.28 o 
   5   0   6       67.33       73.01     11.68 o 
   6   0   6     1630.85     1726.88     66.36 o 
   7   0   6      298.36      372.21     32.80 o 
   1   1   6      703.65      737.13     24.73 o 
   2   1   6     3255.52     3370.42     91.98 o 
   3   1   6       21.35       28.75      4.06 o 
   4   1   6      304.59      314.27     14.31 o 
   5   1   6      704.25      743.61     26.73 o 
   6   1   6        4.39       11.33      3.96 o 
   7   1   6        8.08       14.60      6.81 o 
   0   2   6     1063.81     1018.19     55.06 o 
   1   2   6      138.33      147.46      7.89 o 
   2   2   6     1797.70     1774.90     52.08 o 
   3   2   6      311.62      307.08     13.71 o 
   4   2   6     2094.98     2197.90     55.43 o 
   5   2   6       87.20       98.20      7.76 o 
   6   2   6      309.73      316.68     26.31 o 
   1   3   6      315.48      314.30     13.10 o 
   2   3   6     2985.27     3084.36     85.50 o 
   3   3   6       67.11       64.58      4.98 o 
   4   3   6      183.56      180.63     13.18 o 
   5   3   6      992.94     1017.12     51.78 o 
   1   4   6      425.48      412.03     27.30 o 
   2   4   6      472.35      524.55     32.50 o 
   3   4   6      244.21      260.75     19.81 o 
                                                 
